# Supplementary material for: Giving a Hand: Synthetic Peptides Boost the Antifungal Activity of Itraconazole against Cryptococcus neoformans
Source: Antibiotics (Basel). 2023 Jan 27;12(2):256. doi: 10.3390/antibiotics12020256 (PMC9952215; doi:10.3390/antibiotics12020256)
Supplement: Supplementary file 1 [file antibiotics-12-00256-s001.zip]

Archive with 1 entries (1 files):
- antibiotics-2147730-supplementary.pdf
